# Supplementary material for: Adaptive volumetric light and atmospheric scattering
Source: PLoS One. 2020 Nov 18;15(11):e0242265. doi: 10.1371/journal.pone.0242265 (PMC7673549; doi:10.1371/journal.pone.0242265)
Supplement: S1 Data — (TXT) [file pone.0242265.s003.txt]

MAX ZHOU, from University of Texas
